# Supplementary material for: Pre-Partum Supplementation with Polyunsaturated Fatty Acids on Colostrum Characteristics and Lamb Immunity and Behavior after a Mild Post-Weaning Aversive Handling Period
Source: Animals (Basel). 2022 Jul 11;12(14):1780. doi: 10.3390/ani12141780 (PMC9311828; doi:10.3390/ani12141780)
Supplement: Supplementary file 1 [file animals-12-01780-s001.zip]

Archive with 1 entries (1 files):
- animals-1735729-supplementary.pdf
